# Supplementary material for: The Epithelial and Stromal Immune Microenvironment in Gastric Cancer: A Comprehensive Analysis Reveals Prognostic Factors with Digital Cytometry
Source: Cancers (Basel). 2021 Oct 27;13(21):5382. doi: 10.3390/cancers13215382 (PMC8582557; doi:10.3390/cancers13215382)
Supplement: Supplementary file 1 [file cancers-13-05382-s001.zip]

Archive with 1 entries (1 files):
- cancers-1384591-supplementary.pdf
